# Supplementary material for: Efficacy of Statin Treatment According to Baseline Renal Function in Korean Patients with Acute Myocardial Infarction Not Requiring Dialysis Undergoing Newer-Generation Drug-Eluting Stent Implantation
Source: J Clin Med. 2021 Aug 9;10(16):3504. doi: 10.3390/jcm10163504 (PMC8396958; doi:10.3390/jcm10163504)
Supplement: Supplementary file 1 [file jcm-10-03504-s001.zip]

Archive with 1 entries (1 files):
- jcm-1326910-supplementary.pdf
